# Supplementary material for: Cathepsin K cleavage of angiopoietin-2 creates detrimental Tie2 antagonist fragments in sepsis
Source: J Clin Invest. 2025 Mar 3;135(8):e174135. doi: 10.1172/JCI174135 (PMC11996858; doi:10.1172/JCI174135)
Supplement: Supporting data values [file jci-135-174135-s311.xlsx]

## Sheet: Sheet1
Figure 1B
Mq-CM (veh)	1.0311	0.959546	1.00935
Mq-CM (LPS)	0.830802	0.843444	0.839853
Mq-CM (LPS) + ANGPT1 (300 ng/ml)	0.862433	0.889576	0.892339
Mq-CM (LPS) + ANGPT1 (500 ng/ml)	0.893688	0.938337	0.931364
Figure 1C
CM-Mq (veh) 12 hr	1.07	0.97	0.96
CM-Mq (LPS) 12 hr	1.33	1.4	1.69
CM-Mq (veh) 18hr	0.78	0.71	1.01
CM-Mq (LPS) 18 hr	1.26	1.59	1.37
CM-Mq (veh) 24 hr	0.92	0.88	0.94
CM-Mq (LPS) 24 hr	2.13	2.13	1.66
Figure 1D
CM-Mq (veh) 12 hr	8052.4	9045.6	8826.3
CM-Mq (LPS) 12 hr	9239.1	10103.2	11534.9
CM-Mq (veh) 18hr	11289.9	11405.9	11676.8
CM-Mq (LPS) 18 hr	13830.8	12979.5	15159.3
CM-Mq (veh) 24 hr	11315.6	9819.5	10361.2
CM-Mq (LPS) 24 hr	17635.7	14398.3	16371.7
Figure 2E
Mouse Peptide	start	end	1	2	3
R.SSSSPYMSNAVQR.D	55	67	99.2	12.2	1
R.DAPLDYDDSVQR.L	68	79	21	6.5	1
K.LENYIQDNMK.K	97	106	39.8	3	1
K.QILDQTSEINK.L	173	183	48.2	9.1	1
K.NSFLEQK.V	188	194	56.9	12.2	1
K.QSSVIDELEKK.L	223	233	58.9	15.1	1
K.QQHDLMETVNSLLTMMSSPNSK.S	247	268	38.8	30.3	1
K.SSVAIRK.E	269	275	31.7	1	6.9
K.EEQTTFR.D	276	282	39.2	1	6.1
R.DCAEIFK.S	283	289	21.6	1	6.2
K.AYCDMDVGGGGWTVIQHR.E	311	328	27.5	1	5.2
R.EDGSVDFQR.T	329	337	23.8	1	7.5
R.IHLTGLTGTAGK.I	401	412	21.9	1	8.2
K.ISSISQPGSDFSTK.D	413	426	14.6	1	4
K.GSGYSLK.A	479	485	36.2	1	6.9
Human Peptide	start	end	4	5	6
R.SSSSPYVSNAVQR.D	55	67	89.2	14.6	1
R.DAPLEYDDSVQR.L	68	79	60.1	12.2	1
K.LENYIQDNMKK.E	97	107	61.4	5.3	1
K.QILDQTSEINK.L	173	183	154.8	11	1
K.EEKDQLQVLVSK.Q	211	222	11.8	1.3	1
K.QNSIIEELEKK.I	223	233	14.3	1.5	1
K.QQHDLMETVNNLLTMMSTSNSAK.D	247	269	25.5	1	1.8
K.DPTVAKEEQISFR.D	270	282	14.7	1	3.8
R.DCAEVFK.S	283	289	29.9	1	5.4
K.AYCDMEAGGGGWTIIQR.R	311	327	83.9	1	7.8
R.REDGSVDFQR.T	328	337	17.5	1	3.8
K.ISSISQPGNDFSTK.D	413	426	10.8	1	3.3
K.GSGYSLK.A	479	485	28	1	3.1
Figure 4A
Veh	153.8	56.06	58.08	120.77	724.11	67.52	54.03	205.71
LPS	32293	45370.9	27051.7	21254.3	32832.3	18507.2	41427.3	6609
Figure 4B
Veh	7925.02	4800.05	9561.9	12612.5	11347.6	6511.34	15588.6	15216.6
LPS	56882.8	77343.9	69085.1	65290.5	30618.2	42002.1	41034.8	39100.3
Figure 4C
Veh	0.32423	1.4594	0.213492	1.32706	0.258618	0.679154	2.0986	0.57753	1.16567	1.89625
LPS	4.19433	7.73538	7.19852	11.2891	6.62615	3.87493	5.6546	6.08066	4.1028	3.68875
Figure 4D
Veh + LPS	1.34388	1.207	0.735873	0.673127	1.04012
ODN + LPS	0.367559	0.125486	0.465645	0.387646	1.03603
Figure 4E
Veh + LPS	63.6	62.4	48.6
ODN + LPS	45.6	37.2	27.8
	Veh + LPS_1	Veh + LPS_2	Veh + LPS_3	ODN + LPS_1	ODN + LPS_2	ODN + LPS_3
Field 1	55	63	57	48	41	36
Field 2	61	56	48	43	41	29
Field 3	55	61	41	48	43	27
Field 4	77	41	29	48	27	27
Field 5	70	91	68	41	34	20
Average = injury score	63.6	62.4	48.6	45.6	37.2	27.8
Figure 4F
Veh + LPS	0.951551	0.923899	1.0392	0.976999	1.10835
ODN + LPS	0.596141	0.55629	0.7075	0.654388	0.931409
Figure 4G
Veh + LPS	1.15636	0.70985	1.27583	0.576845	1.28112
ODN + LPS	0.560374	0.38918	0.280955	0.222649	0.142778
Figure 4H
Veh + LPS	0.198	0.239	0.479	0.096	0.224
ODN + LPS	0.08	0.098	0.066	0.06	0.068
Figure 4I
Veh + LPS	81.465	96.57	108.315	42.315	112.65
ODN + LPS	24.36	10.395	14.445	11.595	12.15
Figure 5, time of death, 80: survived
Figure 5A
Veh	34	34	44	80	40	40	44	52	30	48	46	80	44	52	80
ODN	52	52	80	80	56	48	44	56	56	80	54	54	80	48	80
Figure 5B
Veh	80	38	38	40	43	80	80	36	45	45	38	36	80	40	44
ODN	23	42	80	80	80	80	80	36	80	80	80	56	80	36	80
Figure 5C
EV - veh	38	80	42	50	72	62	44	40	32	54	58	32	32	46	54	80	80
EV - ODN	80	72	74	72	80	42	80	80	80	72	60	80	62	72	80	66	80	46	74
Figure 5D
EV - ODN	80	72	74	72	80	42	80	80	80	72	60	80	62	72	80	66	80	46	74
ANGPT2 - veh	34	80	40	40	80	50	58	62	34	40	74	48	80	28	42	26	50	80
ANGPT2 - ODN	80	80	42	80	80	80	80	80	80	64	80	80	80	80	80	80	36	80	80
Figure 5E
EV - ODN	80	72	74	72	80	42	80	80	80	72	60	80	62	72	80	66	80	46	74
ANGPT2 - ODN	80	80	42	80	80	80	80	80	80	64	80	80	80	80	80	80	36	80	80
cANGPT250 - ODN	45	47	46	80	45	29	55	80	35	40	38	28	36	80	80
cANGPT225 - ODN	51	80	35	31	80	54	50	34	80	60	80	30	30	52	44	80	66	58
Figure 5F
cANGPT250 - veh	80	17	80	53	39	39	55	44	34	52	44	80	41	35	29	55
cANGPT250 - ODN	45	47	46	80	45	29	55	80	35	40	38	28	36	80	80
cANGPT225 - veh	53	49	80	67	80	64	34	34	66	42	26	44	44	34	80	29	80	45
cANGPT225 - ODN	51	80	35	31	80	54	50	34	80	60	80	30	30	52	44	80	66	58
Figure 5G
Angpt2 +/+ - veh	42	44	34	32	32	80	50	40	32	36	50	50	48	38	34	46	80	80	80	44
Angpt2 +/+ - ODN	80	74	42	80	68	72	80	80	52	36	80	80	46	80	80	80	56	80	80	58	80	38
Figure 5H
Angpt2 +/+ - veh	42	44	34	32	32	80	50	40	32	36	50	50	48	38	34	46	80	80	80	44
Angpt2 +/- - veh	80	48	80	70	70	62	46	44	64	60	40	80	80	80
Angpt2 +/- - ODN	80	80	80	62	80	60	80	52	36	80	60	42	44	80	76
Figure 6B
>50 kDa ANGPT2	87.27	105.28	99.27
>50 kDa cANGPT225	68.56	69.61	78.4
<50 kDa ANGPT2	0	0	0
<50 kDa cANGPT225	20.07	18.23	22.8
cANGPT225 in both fractions combined	88.63	87.84	101.2
Figure 6C
healthy	0	0	0	0	0	0	0	0	0	0	0	0
ARDS	0	0	1.2	0	0	0	0.4	0.86	0.55	0.71	0	0	0	0	0	0	0	0	0.61	0.61
ARDS & Sepsis	4.4	1.9	0	1.1	0.5	1.05	2.54	0.46	1.59	3.04
Sepsis	0	2.8	0	3.3	1.4	2.8	2.95	0.98	0	0
Figure 6D
survival	0	0	1.1	1.4	0.5	2.8	0	2.54	0.71	0	0	0	2.95	0.98	0	0	0	0.46	0	1.59	0	0	1.2	0	0	0.4	0.86	0.55	0	0	0.61
death	4.4	2.8	0	3.3	1.05	0.61	0	3.04	1.9
Figure 6F
SOFA	10	10	11	10	9	15	10	13	8	0	6	4	15	15	7	6	7	14	7	14	7	4	4	3	6	3	5	9	3	5	8	15	17	12	14	16	7	11	16	15
cANGPT225	0	0	1.1	1.4	0.5	2.8	0	2.54	0.71	0	0	0	2.95	0.98	0	0	0	0.46	0	1.59	0	0	1.2	0	0	0.4	0.86	0.55	0	0	0.61	4.4	2.8	0	3.3	1.05	0.61	0	3.04	1.9
Figure 6G
total ANGPT2	2.65	11.09	16.37	1.69	3.23	7.28	8.89	3.92	6.22	7.36	1.79	5.86	5.47	7.67	6.12	3.38	2.55	3.97	3.35	11.98	35.05	18.29	24.29	8.91	22.55	49.2	41.2	42.93	13.66	50.86	16.15	49.91	14.2	26.81	45.72	31.72	30.38	33.75	19.66	5.99
cANGPT225	0	0	1.2	0	0	0	0.4	0.86	0.55	0.71	0	0	0	0	0	0	0	0	0.61	0.61	4.4	1.9	0	1.1	0.5	1.05	2.54	0.46	1.59	3.04	0	2.8	0	3.3	1.4	2.8	2.95	0.98	0	0
Supplemental Figure 1A
time (hrs)	5	6	7	8	9	10	11	12	13	14	15	16	17	18	19	20
CM-Mqveh, mean	0.947793	0.903197	0.867851	0.848232	0.81639	0.809946	0.811713	0.814646	0.817589	0.824851	0.829157	0.839822	0.837076	0.842839	0.815811	0.819192
CM-Mqveh, SD	0.0115344	0.0205254	0.017394	0.026361	0.0244099	0.024473	0.0196904	0.0163161	0.0164571	0.019045	0.00874731	0.0152232	0.019281	0.025839	0.0143635	0.0300506
CM-MqLPS, mean	0.844047	0.760632	0.68368	0.649203	0.621205	0.61885	0.617667	0.620448	0.627488	0.634328	0.644577	0.657363	0.677794	0.685404	0.683993	0.68651
CM-MqLPS, SD	0.0310615	0.0272332	0.0186275	0.02258	0.0115565	0.00545362	0.0130892	0.0145693	0.0168166	0.0194378	0.018947	0.0140557	0.0183367	0.0193563	0.0178889	0.00533655
CM-MqLPS + ANG1 (300 ng/ml), mean	0.820675	0.722822	0.661257	0.624354	0.603349	0.601464	0.600635	0.607137	0.620016	0.641575	0.652959	0.682241	0.684546	0.700289	0.714523	0.722076
CM-MqLPS + ANG1 (300 ng/ml), SD	0.0103508	0.0172883	0.0174182	0.0167283	0.00903979	0.0197785	0.00999271	0.0119605	0.003974	0.00699875	0.00700638	0.0134837	0.00295297	0.0160173	0.0199306	0.0135381
CM-MqLPS + ANG1 (500 ng/ml), mean	0.904749	0.806224	0.720893	0.67164	0.653917	0.647407	0.6428	0.643651	0.657785	0.675215	0.687109	0.71084	0.722814	0.741545	0.757703	0.754581
CM-MqLPS + ANG1 (500 ng/ml), SD	0.030927	0.0349281	0.0188987	0.0196192	0.0200017	0.0161218	0.00865267	0.00990067	0.00405038	0.0105488	0.00931526	0.0124523	0.0126792	0.015852	0.0152325	0.0196767
Supplemental Figure 6A
Veh	1.15	1.38	1.57
LPS	1.75	1.23	1.54
Supplemental Figure 6B
Veh	1.25	1.42	1.36
LPS	0.49	0.43	0.44
Supplemental Figure 6C
Veh	0.917547	0.97493	1.14978
LPS	3.57155	2.85561	3.48618
Supplemental Figure 6D
Veh	0.169688	0.101426	0.148813	0.11663	0.116486	0.160549	0.216074	0.122987	0.118036	0.084853
LPS	0.0879546	0.0835123	0.0779322	0.129582	0.0976118	0.0667577	0.173589	0.168483	0.167232	0.130876
Supplemental Figure 6E
Veh	11.503	12.104	16.1694	12.2614	8.62906	12.0359	7.26166	7.25722	7.84045	3.98
LPS	3.16123	2.3664	1.16645	3.07542	2.85607	2.0131	3.75549	2.993	3.42311	2.97369
Supplemental Figure 6F
Veh	0.0147517	0.00837958	0.00920336	0.00951203	0.0134992	0.0133392	0.0297555	0.0169468	0.0150547	0.0213199
LPS	0.0278229	0.0352908	0.0668115	0.0421347	0.0341769	0.0331617	0.0462226	0.0562922	0.0488538	0.0440114
Supplemental Figure 6M
1.18	0.82	1.61	0.83	1.43	0.68	0.63	1.74	0.79	2.05
Supplemental Figure 7C
healthy	1.8	1.22	2.33	1.02	1.41	1.48	1.8	5.27	1.33	1.81	1.38	0.93
ARDS	2.65	11.09	16.37	1.69	3.23	7.28	8.89	3.92	6.22	7.36	1.79	5.86	5.47	7.67	6.12	3.38	2.55	3.97	3.35	11.98
ARDS & Sepsis	35.05	18.29	24.29	8.91	22.55	49.2	41.2	42.93	13.66	50.86
Sepsis	16.15	49.91	14.2	26.81	45.72	31.72	30.38	33.75	19.66	5.99
Supplemental Figure 7D
0	0.5	0	0	0	0	0	0	0	0	0	0	0	0.4	0	0	0
1	0	0	0	0.86	0.55	1.2
2	0.61	0.61	1.4
4	1.1	2.8	2.54	0.71	2.95	0.98	0.46	1.59	4.4	2.8	0	3.3	1.05
Supplemental Figure 7E
vasopressor dose µg/kg/min	0.166667	0.555556	1.20741	0.766082	0.719048	0.703704	0.226667	1.07333	0.0722222	0.936214	0.701389	0.0854701	0.0490196	0.0333333	1.30556	0.928571	1.12037	0.0166667	0.222222	0.0104167	0.047619	0.901961	0.758	0.938819	0.814286	2.45098	0.0851852	1.16959	2.64286	0.833333
cANGPT225	0	0	1.1	1.4	0.5	2.8	0	2.54	0	2.95	0.98	0	0	0	0.46	0	1.59	0	0.55	0	0.61	4.4	2.8	0	3.3	1.05	0.61	0	3.04	1.9
Supplemental Figure 7F
0	0	0.71	0	0	0	1.2	0.4	0.86	0	0
3	0	0.61	0	0	0	0
4	0	0	1.1	1.4	0.5	2.8	0	2.54	2.95	0.98	0.46	0	1.59	0.55	4.4	2.8	0	3.3	1.05	0.61	0	3.04	1.9
Supplemental Figure 8A
Control	0	0	0	0	0	0	0	0	0
Sepsis	0.38	4.15	0	1.53	0.09	0
Supplemental Figure 8B
Control	0	0	0	0	0	0	0	0	0
Sepsis	0.26	0.84	0	1.06	0	0
Supplemental Figure 8C
Control	0	0	0	0	0	0	0	0	0
Sepsis	69.47	20.26	0	69.27	0	0
